# Supplementary material for: Two Novel Fluorescence Probes Based on Caffeic Acid Derivative for Phosphate Ions and Their Applications in Biological Samples
Source: Int J Mol Sci. 2024 Oct 30;25(21):11680. doi: 10.3390/ijms252111680 (PMC11546634; doi:10.3390/ijms252111680)
Supplement: Supplementary file 1 [file ijms-25-11680-s001.zip]

Archive with 1 entries (1 files):
- ijms-3249942-supplementary.pdf
